# Supplementary material for: Functional connectome fingerprinting accuracy in youths and adults is similar when examined on the same day and 1.5‐years apart
Source: Hum Brain Mapp. 2020 Jul 11;41(15):4187–99. doi: 10.1002/hbm.25118 (PMC7502841; doi:10.1002/hbm.25118)
Supplement: Supplementary file 3 — Table S10 See text file, SVM weights obtained from training sample. [file HBM-41-4187-s003.rtf]

## Sheet: STable10
	1	2	3	4	5	6	7	8	9	10	11	12	13	14	15	16	17	18	19	20	21	22	23	24	25	26	27	28	29	30	31	32	33	34	35	36	37	38	39	40	41	42	43	44	45	46	47	48	49
1	0	0	0	0	0	0	-0.0127144	0	-0.00199283	0	0	0	0	0	0	0	0	0	0	0	-0.00060378	0	0	0	0	0	0	0	-0.00692646	0	0	0	0	0	0	0	0	0	0	0	0	0	0	0	0	0	0	0	0
2	0	0	0	0	0	0	0	0	0	0	0	0	0	0	0	0	0	0	0	0	0	0	0	0	0	0	0	0	0	0	0	0	0	0	0	0	0	0	0	-0.0029319	0	0	0	0	0	0	0	0	0
3	0	0	0	0	0	0	0	0	0	0	0	0	0	0	0	0	0	0	0	0	0	0	0	0	0	0	0	0	0	0	0	0	0	0	0	0	0	0	0	0	0	0	0	0	0	0	0	0	0
4	0	0	0	0	0	0	-0.00554353	0	-0.00410533	0	0	0	0	0	0	0	0	0	0	0	0	0	0	0	0	0	0	0	0	0	0	0	0	0	0	0	0	0	0	0	0	0	0	0	0	0	0	0	0
5	0	0	0	0	0	0	0	0	0	0	0	0	0	0	0	0	0	0	0	0	0	0	0	0	0	0	0	0	0	0	0	0	0	0	0	0	0	0	0	-0.000535456	0	0	0	0	0	0	0	0	0
6	0	0	0	0	0	0	-0.00828049	0	-0.00027145	0	0	0	0	0	0	0	0	0	0	0	0	0	0	-0.000114885	0	0	0	-0.00175707	0	0	0	0	0	0	0	0	0	0	0	0	0	0	0	0	0	0	0	0	0
7	-0.0127144	0	0	-0.00554353	0	-0.00828049	0	0	0	0	0	0	-0.00602189	-0.00262789	0	0	0	0	0	0	-0.0068222	0	0	0	-0.00749719	-0.00368816	-0.00261583	-0.00434855	-0.00500749	0	0	0	0	0	0	0	0	0	0	0	0	-0.00691435	0	-0.00168429	0	0	0	0	0
8	0	0	0	0	0	0	0	0	0	0	0	0	0	0	0	0	0	0	0	0	0	0	0	0	0	0	0	0	0	-0.000378977	0	0	0	0	0	0	0	0	0	0	0	0	0	0	0	0	0	0	0
9	-0.00199283	0	0	-0.00410533	0	-0.00027145	0	0	0	0	0	0	0	0	0	0	0	0	0	0	-0.0055607	0	0	0	-0.00960833	-0.00385197	0	0	0	0	0	0	0	0	0	0	0	0	0	0	-0.00063141	-0.00541422	-0.00398671	0	0	0	0	0	0
10	0	0	0	0	0	0	0	0	0	0	0	0	0	0	0	0	0	0	0	0	0	0	0	0	0	0	0	0	0	0	0	0	0	0	0	0	0	0	0	0	0	0	0	0	0	0	0	0	0
11	0	0	0	0	0	0	0	0	0	0	0	0	0	0	0	0	0	0	0	0	0	0	0	0	0	0	0	0	0	0	0	0	0	0	0	0	0	0	0	0	0	0	0	0	0	0	0	0	0
12	0	0	0	0	0	0	0	0	0	0	0	0	0	0	0	0	0	0	0	0	0	0	0	0	0	0	0	0	0	0	0	0	0	0	0	0	0	0	0	0	0	0	0	0	0	0	0	0	0
13	0	0	0	0	0	0	-0.00602189	0	0	0	0	0	0	0	0	0	0	0	0	0	0	0	0	0	-0.00444462	0	0	0	0	0	0	0	0	0	0	0	0	0	0	0	0	0	0	0	0	0	0	0	0
14	0	0	0	0	0	0	-0.00262789	0	0	0	0	0	0	0	0	0	0	0	0	0	0	0	0	0	-0.00218613	0	0	0	0	0	0	0	0	0	0	0	0	0	0	-0.00125674	0	0	0	0	0	0	0	0	0
15	0	0	0	0	0	0	0	0	0	0	0	0	0	0	0	0	0	0	0	0	0	0	0	0	0	0	0	0	0	0	0	0	0	0	0	0	0	0	0	0	0	0	0	0	0	0	0	0	0
16	0	0	0	0	0	0	0	0	0	0	0	0	0	0	0	0	0	0	0	0	0	0	0	0	0	0	0	0	0	-0.00168921	0	0	0	0	0	0	0	0	0	0	0	0	0	0	0	0	0	0	0
17	0	0	0	0	0	0	0	0	0	0	0	0	0	0	0	0	0	0	0	0	0	0	0	0	0	0	0	0	0	0	0	0	0	0	0	0	0	0	0	0	0	0	0	0	0	0	0	0	0
18	0	0	0	0	0	0	0	0	0	0	0	0	0	0	0	0	0	0	0	0	0	0	0	0	0	0	0	0	0	0	0	0	0	0	0	0	0	0	0	0	0	0	0	0	0	0	0	0	0
19	0	0	0	0	0	0	0	0	0	0	0	0	0	0	0	0	0	0	0	0	0	0	0	0	0	0	0	0	0	0	0	0	0	0	0	0	0	0	0	0	0	0	0	0	0	0	0	0	0
20	0	0	0	0	0	0	0	0	0	0	0	0	0	0	0	0	0	0	0	0	0	0	0	0	0	0	0	0	0	0	0	0	0	0	0	0	0	0	0	0	0	0	0	0	0	0	0	0	0
21	-0.00060378	0	0	0	0	0	-0.0068222	0	-0.0055607	0	0	0	0	0	0	0	0	0	0	0	0	0	0	-0.000360731	0	-0.00131549	0	0	0	0	0	0	0	0	0	0	0	0	0	-0.00161758	0	0	0	-0.000303142	0	0	0	0	0
22	0	0	0	0	0	0	0	0	0	0	0	0	0	0	0	0	0	0	0	0	0	0	0	0	0	0	0	0	0	0	0	0	0	0	0	0	0	0	0	0	0	0	0	0	0	0	0	0	0
23	0	0	0	0	0	0	0	0	0	0	0	0	0	0	0	0	0	0	0	0	0	0	0	0	0	0	0	0	0	0	0	0	0	0	0	0	0	0	0	0	0	0	0	0	0	0	0	0	0
24	0	0	0	0	0	-0.000114885	0	0	0	0	0	0	0	0	0	0	0	0	0	0	-0.000360731	0	0	0	0	0	0	0	0	0	0	0	0	0	0	0	0	0	0	-0.00439067	0	-0.00440732	0	0	0	0	0	0	0
25	0	0	0	0	0	0	-0.00749719	0	-0.00960833	0	0	0	-0.00444462	-0.00218613	0	0	0	0	0	0	0	0	0	0	0	0	0	-0.000140885	0	0	0	0	0	0	0	0	0	0	0	0	0	0	0	0	0	0	0	0	0
26	0	0	0	0	0	0	-0.00368816	0	-0.00385197	0	0	0	0	0	0	0	0	0	0	0	-0.00131549	0	0	0	0	0	-0.00168436	0	0	0	0	0	0	0	0	0	0	0	0	0	0	0	0	0	0	0	0	0	0
27	0	0	0	0	0	0	-0.00261583	0	0	0	0	0	0	0	0	0	0	0	0	0	0	0	0	0	0	-0.00168436	0	0	0	0	0	0	0	0	0	0	0	0	0	-0.00215871	0	0	0	0	0	0	0	0	0
28	0	0	0	0	0	-0.00175707	-0.00434855	0	0	0	0	0	0	0	0	0	0	0	0	0	0	0	0	0	-0.000140885	0	0	0	0	0	0	0	0	0	0	0	0	0	0	0	0	0	0	-0.00345158	0	0	0	0	0
29	-0.00692646	0	0	0	0	0	-0.00500749	0	0	0	0	0	0	0	0	0	0	0	0	0	0	0	0	0	0	0	0	0	0	0	0	0	0	0	0	0	0	0	0	0	0	0	0	-0.0036162	0	0	0	0	0
30	0	0	0	0	0	0	0	-0.000378977	0	0	0	0	0	0	0	-0.00168921	0	0	0	0	0	0	0	0	0	0	0	0	0	0	0	0	0	0	0	0	0	0	-0.000916841	-0.0107647	0	-0.00184683	0	0	0	0	0	0	0
31	0	0	0	0	0	0	0	0	0	0	0	0	0	0	0	0	0	0	0	0	0	0	0	0	0	0	0	0	0	0	0	0	0	0	0	0	0	0	0	0	0	0	0	0	0	0	0	0	0
32	0	0	0	0	0	0	0	0	0	0	0	0	0	0	0	0	0	0	0	0	0	0	0	0	0	0	0	0	0	0	0	0	0	0	0	0	0	0	-0.000352254	0	0	0	0	0	0	0	0	0	0
33	0	0	0	0	0	0	0	0	0	0	0	0	0	0	0	0	0	0	0	0	0	0	0	0	0	0	0	0	0	0	0	0	0	0	0	0	0	0	0	0	0	0	0	0	0	0	0	0	0
34	0	0	0	0	0	0	0	0	0	0	0	0	0	0	0	0	0	0	0	0	0	0	0	0	0	0	0	0	0	0	0	0	0	0	0	0	0	0	0	0	0	0	0	0	0	0	0	0	0
35	0	0	0	0	0	0	0	0	0	0	0	0	0	0	0	0	0	0	0	0	0	0	0	0	0	0	0	0	0	0	0	0	0	0	0	0	0	0	0	0	0	0	0	0	0	0	0	0	0
36	0	0	0	0	0	0	0	0	0	0	0	0	0	0	0	0	0	0	0	0	0	0	0	0	0	0	0	0	0	0	0	0	0	0	0	0	0	0	0	0	0	0	0	0	0	0	0	0	0
37	0	0	0	0	0	0	0	0	0	0	0	0	0	0	0	0	0	0	0	0	0	0	0	0	0	0	0	0	0	0	0	0	0	0	0	0	0	0	0	0	0	0	0	0	0	0	0	0	0
38	0	0	0	0	0	0	0	0	0	0	0	0	0	0	0	0	0	0	0	0	0	0	0	0	0	0	0	0	0	0	0	0	0	0	0	0	0	0	0	0	0	0	0	0	0	0	0	0	0
39	0	0	0	0	0	0	0	0	0	0	0	0	0	0	0	0	0	0	0	0	0	0	0	0	0	0	0	0	0	-0.000916841	0	-0.000352254	0	0	0	0	0	0	0	0	0	0	0	0	0	0	0	0	0
40	0	-0.0029319	0	0	-0.000535456	0	0	0	0	0	0	0	0	-0.00125674	0	0	0	0	0	0	-0.00161758	0	0	-0.00439067	0	0	-0.00215871	0	0	-0.0107647	0	0	0	0	0	0	0	0	0	0	0	0	0	0	0	0	0	0	0
41	0	0	0	0	0	0	0	0	-0.00063141	0	0	0	0	0	0	0	0	0	0	0	0	0	0	0	0	0	0	0	0	0	0	0	0	0	0	0	0	0	0	0	0	0	0	0	0	0	0	0	0
42	0	0	0	0	0	0	-0.00691435	0	-0.00541422	0	0	0	0	0	0	0	0	0	0	0	0	0	0	-0.00440732	0	0	0	0	0	-0.00184683	0	0	0	0	0	0	0	0	0	0	0	0	0	0	0	0	0	0	0
43	0	0	0	0	0	0	0	0	-0.00398671	0	0	0	0	0	0	0	0	0	0	0	0	0	0	0	0	0	0	0	0	0	0	0	0	0	0	0	0	0	0	0	0	0	0	0	0	0	0	0	0
44	0	0	0	0	0	0	-0.00168429	0	0	0	0	0	0	0	0	0	0	0	0	0	-0.000303142	0	0	0	0	0	0	-0.00345158	-0.0036162	0	0	0	0	0	0	0	0	0	0	0	0	0	0	0	0	0	0	0	0
45	0	0	0	0	0	0	0	0	0	0	0	0	0	0	0	0	0	0	0	0	0	0	0	0	0	0	0	0	0	0	0	0	0	0	0	0	0	0	0	0	0	0	0	0	0	0	0	0	0
46	0	0	0	0	0	0	0	0	0	0	0	0	0	0	0	0	0	0	0	0	0	0	0	0	0	0	0	0	0	0	0	0	0	0	0	0	0	0	0	0	0	0	0	0	0	0	0	0	0
47	0	0	0	0	0	0	0	0	0	0	0	0	0	0	0	0	0	0	0	0	0	0	0	0	0	0	0	0	0	0	0	0	0	0	0	0	0	0	0	0	0	0	0	0	0	0	0	0	0
48	0	0	0	0	0	0	0	0	0	0	0	0	0	0	0	0	0	0	0	0	0	0	0	0	0	0	0	0	0	0	0	0	0	0	0	0	0	0	0	0	0	0	0	0	0	0	0	0	0
49	0	0	0	0	0	0	0	0	0	0	0	0	0	0	0	0	0	0	0	0	0	0	0	0	0	0	0	0	0	0	0	0	0	0	0	0	0	0	0	0	0	0	0	0	0	0	0	0	0
50	0	0	0	0	0	0	0	0	0	0	0	0	0	0	0	0	0	0	0	0	0	0	0	0	0	0	0	0	0	0	0	0	0	0	0	0	0	0	0	0	0	0	0	0	0	0	0	0	0
51	0	0	0	0	-0.00435132	0	-0.0016558	-0.000108389	0	0	0	-0.0033104	0	-0.00145193	0	0	0	0	0	0	0	0	0	0	0	0	0	0	0	0	0	0	0	0	0	0	0	0	0	0	0	0	0	0	0	0	0	0	0
52	-0.00171515	0	0	0	0	-0.00126844	-0.00035054	0	0	0	0	-0.00272494	0	0	0	0	0	0	0	0	0	0	0	-0.00154811	-0.00786643	-0.000782269	0	0	0	-0.00228463	0	0	0	0	0	0	0	0	0	0	0	0	-0.000215723	-0.00340927	0	0	0	0	-0.000162258
53	0	0	0	0	0	0	0	0	0	0	0	0	0	0	0	0	0	0	0	0	0	0	0	0	0	0	0	0	0	0	0	0	0	0	0	0	0	0	0	0	0	0	0	0	0	0	0	0	0
54	0	0	0	0	0	0	0	0	0	0	0	0	0	0	0	0	0	0	0	0	0	0	0	0	0	0	0	0	0	0	0	0	0	0	0	0	0	0	0	0	0	0	0	0	0	0	0	0	0
55	0	0	0	0	0	0	-0.00677237	0	-0.0052781	0	0	0	0	0	0	0	0	0	0	0	0	0	0	0	0	0	0	0	0	0	0	0	0	0	0	0	0	0	0	0	0	0	0	0	0	0	0	0	0
56	0	0	0	0	0	0	0	0	-0.00245305	0	0	0	0	0	0	0	0	0	0	0	0	0	0	0	0	0	0	0	0	0	0	0	0	0	0	0	0	0	0	0	0	0	-0.000157743	0	0	0	0	0	0
57	0	0	0	0	0	0	0	0	0	0	0	0	0	0	0	0	0	0	0	0	0	0	0	0	0	0	0	0	0	0	0	0	0	0	0	0	0	0	0	0	0	0	0	0	0	0	0	0	0
58	0	0	0	0	0	0	0	0	0	0	0	0	0	0	0	0	0	0	0	0	0	0	0	0	0	0	0	0	0	0	0	-0.000826204	-0.000628188	0	0	-0.000630684	0	0	0	0	0	0	0	0	0	0	0	0	0
59	0	0	0	0	0	0	0	0	0	0	0	0	0	0	0	0	0	0	0	0	0	0	0	0	0	0	0	0	0	0	0	0	0	0	0	0	0	0	0	0	0	0	0	0	0	0	0	0	0
60	-0.0080396	0	0	0	-0.00239666	0	0	0	0	0	0	0	-0.0035251	-0.000209132	0	0	0	0	0	0	-0.00312069	0	0	0	-0.00211475	0	0	0	0	0	0	0	0	-0.00310455	0	0	0	0	0	-0.00449402	0	0	0	0	0	0	0	0	0
61	-0.0109327	-0.000461626	0	0	0	-0.00312041	-4.33e-05	0	-0.000436958	0	0	0	0	0	0	0	0	0	0	0	-0.00426378	0	0	0	-0.011255	0	0	0	0	-0.00121714	0	0	0	-0.00128231	0	0	0	0	0	-0.002835	-0.00137107	-0.00335233	0	-0.00483731	0	0	0	0	0
62	0	0	0	0	0	0	-0.0020387	0	-0.00117094	0	0	0	0	0	0	0	0	0	0	0	-0.00614036	0	0	0	0	0	0	-0.000636543	0	0	0	0	0	0	0	0	0	0	0	0	0	0	0	0	0	0	0	0	0
63	-0.00250196	-0.000740138	0	-0.00318242	0	-0.00119655	-0.00112008	0	0	0	0	0	0	0	0	0	0	0	0	0	0	0	-0.0023079	0	-0.00567413	-0.00561658	0	0	0	-0.000615428	-0.00111952	0	0	0	0	0	0	0	0	-0.00680738	-0.000260694	0	0	-0.00393446	0	0	0	0	0
64	0	0	0	0	0	-0.00147004	0	0	0	0	0	0	0	0	0	0	0	0	0	0	0	0	-0.000392905	0	0	0	0	0	0	0	0	0	0	0	0	0	0	0	0	0	0	0	0	0	0	0	0	0	0
65	0	-0.00271772	0	0	-0.0011269	0	0	0	0	0	0	0	0	0	0	0	0	0	0	0	0	0	0	0	0	0	0	0	0	0	0	0	0	0	0	0	0	0	0	0	0	0	0	0	0	0	0	0	0
66	0	0	0	0	0	0	0	0	0	0	0	0	0	0	0	0	0	0	0	0	0	0	0	0	0	0	0	0	0	0	0	0	0	0	0	0	0	0	0	0	0	0	0	0	0	0	0	0	0
67	0	0	0	0	0	0	0	0	0	0	0	0	0	0	0	0	0	0	0	0	-0.00245371	0	0	0	0	0	0	0	0	0	0	0	0	0	0	0	0	0	0	-0.000218358	0	0	0	0	0	0	0	0	0
68	0	0	0	0	0	0	0	0	0	0	0	0	0	0	0	0	-0.000495104	0	0	0	0	0	0	0	0	0	0	0	0	0	0	0	0	0	0	0	0	0	0	-0.00114435	0	0	0	0	0	0	0	0	0
69	0	0	0	0	0	0	0	0	0	0	0	0	0	0	0	0	0	0	0	0	0	0	0	0	0	0	0	0	0	0	0	0	0	0	0	0	0	0	0	0	0	0	0	0	0	0	0	0	0
70	0	0	0	0	0	0	0	0	0	0	0	0	0	0	0	0	0	0	0	0	0	0	0	0	0	0	0	0	0	0	0	0	0	0	0	0	0	0	0	0	0	0	0	0	0	0	0	0	0
71	0	0	0	0	0	-0.000737518	0	0	0	0	0	0	0	0	0	0	0	0	0	0	0	0	0	0	0	0	0	0	0	0	0	0	0	0	0	0	0	0	0	-0.00177962	0	0	0	0	0	0	0	0	0
72	0	0	0	0	0	0	-0.0012788	0	0	0	0	0	0	0	0	0	0	0	0	0	0	0	0	0	0	0	0	0	0	0	0	0	0	0	0	0	0	0	0	0	0	0	0	0	0	0	0	0	0
73	0	0	0	0	0	0	0	0	0	0	0	0	0	0	0	0	0	0	0	0	0	0	0	0	0	0	0	0	0	0	0	0	0	0	0	0	0	0	0	0	0	0	0	0	0	0	0	0	0
74	0	0	0	0	0	0	0	0	0	0	0	0	0	0	0	0	0	0	0	0	0	0	-0.001664	0	0	0	0	0	0	0	0	0	0	0	0	0	0	0	0	0	0	0	0	0	0	0	0	0	0
75	-0.00357289	0	0	0	0	-0.00014491	-0.00521267	0	-0.0031696	0	0	0	0	0	0	0	0	0	0	0	-0.00471224	0	0	0	0	0	-0.00206331	0	0	0	0	0	0	0	0	0	0	0	0	0	0	0	0	0	0	0	0	0	0
76	0	0	0	0	0	-8.8e-05	-0.00796385	0	-0.000513412	0	0	0	0	0	0	0	0	0	0	0	0	0	0	0	0	0	0	0	0	0	0	0	0	0	0	0	0	0	0	0	0	0	0	0	0	0	0	0	0
77	0	0	0	0	0	0	0	0	0	0	0	0	0	0	0	0	0	0	0	0	-0.000813262	0	0	0	0	0	0	0	0	0	0	0	0	0	0	0	0	0	0	0	0	0	0	0	0	0	0	0	0
78	0	0	0	0	0	0	0	0	-2.29e-05	0	0	0	0	0	0	0	0	0	0	0	0	0	0	0	0	-0.00121352	0	0	0	0	0	0	0	0	0	0	0	0	0	0	0	0	0	0	0	0	0	0	0
79	0	0	0	0	0	0	-0.00885608	0	-0.00945735	0	0	0	0	0	0	0	0	0	0	0	0	0	0	0	0	0	0	0	0	0	0	0	0	0	0	0	0	0	0	0	0	0	0	-0.000482127	0	0	0	0	0
80	0	0	0	0	0	0	-0.00608744	0	0	0	0	0	0	0	0	0	0	0	0	0	0	0	0	0	0	0	0	0	0	0	0	0	0	0	0	0	0	0	0	0	0	0	0	0	0	0	0	0	0
81	0	0	0	0	0	0	-0.00658536	0	0	0	0	0	0	0	0	0	0	0	0	0	0	0	0	0	0	0	0	0	0	0	0	0	0	0	0	0	0	0	0	0	0	0	0	0	0	0	0	0	0
82	0	0	0	0	0	-0.000327699	-0.0059627	0	0	0	0	0	0	0	0	0	0	0	0	0	0	0	0	0	0	0	0	0	0	0	0	0	0	0	0	0	0	0	0	0	0	0	0	0	0	0	0	0	0
83	0	0	0	0	0	0	-0.00080971	0	0	0	0	0	0	0	0	0	0	0	0	0	0	0	0	0	0	0	0	0	0	0	0	0	0	0	0	0	0	0	0	0	0	0	0	0	0	0	0	0	0
84	0	0	0	0	0	-0.00095018	-0.00315206	0	0	0	0	-0.000898855	0	0	0	0	0	0	0	0	0	0	0	-1.2e-05	-0.000946753	0	0	0	0	0	0	0	0	0	0	0	0	0	0	0	0	0	0	0	0	0	0	0	0
85	0	0	0	-0.000225848	0	0	-0.00272942	0	-0.00744662	0	0	0	0	0	0	0	0	0	0	0	0	0	0	0	0	-8.92e-05	0	0	0	0	0	0	0	0	0	0	0	0	0	0	0	0	0	0	0	0	0	0	0
86	-0.0064105	0	0	0	0	-0.000934097	-0.00321581	0	-0.00101609	0	0	0	0	0	0	0	0	0	0	0	-0.000846637	0	0	0	0	-0.00152736	-0.00640651	-0.00395549	0	0	0	0	0	0	0	0	0	0	0	0	0	0	0	-0.000870416	0	0	0	0	0
87	0	0	0	0	0	0	-0.00450877	0	-0.00233452	0	0	-0.00724251	-0.000409451	0	0	0	0	0	0	0	0	0	0	-0.0011693	0	0	0	0	0	0	0	0	0	0	0	0	0	0	0	0	0	0	0	0	0	0	0	0	0
88	0	0	0	0	-0.000120751	0	-0.0057238	0	-0.00160119	0	0	-0.00395232	0	0	0	0	0	0	0	0	0	0	0	0	0	0	0	0	0	0	0	0	0	0	0	0	0	0	0	0	0	0	0	0	0	0	0	0	0
89	0	0	0	0	0	-0.00195094	-1.68e-05	-0.000122292	0	0	0	0	0	0	0	0	0	0	0	0	0	0	0	0	-0.000635048	-0.000516637	0	0	0	0	0	0	0	0	0	0	0	0	0	0	0	0	0	-0.00156067	0	0	0	0	0
90	-0.000810235	0	0	0	0	0	0	0	0	0	0	-0.00350446	0	0	0	0	0	0	0	0	0	0	0	0	0	0	0	0	0	-0.00191804	0	0	0	0	0	0	0	0	0	0	0	0	0	0	0	0	0	0	0
91	0	0	0	0	0	-0.00141259	-0.00255817	0	-0.00702953	0	0	0	0	0	0	0	0	0	0	0	0	0	0	-0.000100175	0	0	0	0	0	0	0	0	0	0	0	0	0	0	0	-0.000793387	0	0	0	0	0	0	0	0	0
92	-0.00934655	0	0	0	0	-0.00555161	-0.00348232	0	-0.00368574	0	0	0	0	0	0	0	0	0	0	0	0	0	0	-0.00116822	0	-0.00768173	0	0	0	-0.000992903	0	0	0	0	0	0	0	0	0	-0.00302461	0	0	0	-0.00297923	0	0	0	0	-0.00241035
93	-0.000986759	-0.00754991	0	0	0	-0.000820269	0	0	0	0	0	0	0	0	0	0	0	0	0	0	0	0	0	0	0	-0.00255791	0	0	0	-0.00740803	0	0	0	0	0	0	0	0	0	-2.23e-05	0	-0.00405486	-0.000274011	-0.00442994	0	0	0	0	0
94	0	0	0	-0.000908432	-0.00631535	0	-0.00374793	-0.00261218	0	0	0	0	0	0	-0.00650328	-0.00415883	-0.000875185	0	0	-0.000311262	-0.000654401	0	0	0	-0.00306148	0	0	0	0	0	0	0	0	0	0	0	0	0	0	-0.0016638	0	-0.00152447	-0.00159231	0	0	0	0	0	0
95	0	-0.000108844	0	0	-0.00198703	0	0	-0.000296325	0	0	0	0	0	0	0	0	0	0	0	0	0	0	0	0	0	-0.00118473	0	0	0	0	0	0	0	0	0	0	0	0	0	-0.00670056	-0.00138047	0	-0.00042684	0	0	0	0	0	0
96	-0.0023095	0	0	-0.00174746	0	0	-0.00110775	0	0	0	0	-0.00156945	0	0	0	0	0	0	0	0	0	0	-0.00150137	0	-0.0042103	-0.00295734	0	0	-0.00280548	0	0	0	0	0	0	0	0	0	0	-0.000500482	-0.00141076	-0.00683653	-0.00353044	0	0	0	0	0	0
97	0	0	0	0	0	0	0	0	0	0	0	0	0	0	0	0	0	0	0	0	0	0	0	0	0	0	0	0	0	0	0	0	0	0	0	0	0	0	0	0	0	0	0	0	0	0	0	0	0
98	0	0	0	0	0	0	0	-0.00098172	0	0	0	0	0	0	0	0	0	0	0	0	0	0	0	0	0	0	0	0	0	0	0	0	0	0	0	0	0	0	0	0	0	0	0	0	0	0	0	0	0
99	0	0	0	0	0	0	0	0	0	0	0	0	-0.00014526	0	0	0	0	0	0	0	0	0	0	0	0	0	0	0	0	0	0	0	0	0	0	0	0	0	0	0	0	0	0	0	0	0	0	0	0
100	0	0	0	0	0	0	-0.00636704	0	0	0	0	0	0	0	0	0	0	0	0	0	0	0	0	0	0	0	0	0	0	0	0	0	0	0	0	0	0	0	0	0	0	0	0	0	0	0	0	0	0
101	0	0	0	0	0	0	0	0	0	0	0	0	0	0	0	0	0	0	0	0	0	0	0	0	0	0	0	0	0	0	0	0	0	0	0	-0.00281112	0	0	0	0	0	0	0	0	0	0	0	0	0
102	0	0	0	0	-0.000497896	0	0	-0.00133546	0	0	0	0	0	0	0	0	-0.00374625	0	0	0	-0.000520878	0	0	0	0	0	0	0	0	0	0	-0.00198338	0	0	-0.000482736	-0.000389959	0	0	0	0	0	0	0	0	0	0	0	0	0
103	-0.00142283	0	-0.0013082	0	0	-0.00373624	0	0	-0.00503219	0	0	0	0	-0.00171947	0	0	0	0	0	0	0	0	0	0	0	-0.000203263	0	0	0	0	-0.000810493	-0.0054921	0	0	0	-0.00474016	0	0	0	-0.00661588	-0.00336745	-0.00702981	-0.00170662	0	0	0	0	0	0
104	-0.000879724	0	0	0	0	0	0	0	0	0	0	0	0	0	0	0	0	0	0	0	0	0	0	0	0	0	0	0	0	0	0	-0.000420682	0	0	0	0	0	0	0	0	0	0	0	0	0	0	0	0	0
105	0	0	0	0	0	-0.001485	-0.00502658	0	-0.00340279	0	0	0	0	0	0	0	0	0	0	0	0	0	0	0	-0.00158063	0	0	0	0	0	-0.00109557	0	0	0	0	-0.000697646	0	0	0	0	0	-0.00119343	-0.00178583	0	0	0	0	0	0
106	0	0	0	0	0	0	-0.0055023	0	0	0	0	0	0	0	0	0	0	0	0	0	0	0	0	0	-0.00590952	0	0	0	0	0	0	0	0	0	0	0	0	0	0	0	0	0	0	0	0	0	0	0	0
107	-0.00226018	0	0	-0.000837691	-0.00313227	-0.00643253	-0.00248948	0	0	0	0	0	0	0	0	0	0	0	0	0	-0.0023626	0	0	-0.0014481	-0.004217	-0.00362102	0	0	-0.000859391	0	0	0	0	0	0	0	0	0	0	-0.00210201	0	-0.00527878	-0.000324048	-0.00435669	0	0	0	0	0
108	-0.00112527	0	0	-0.00381906	0	-9.04e-05	-0.0015391	0	-0.000700436	0	0	0	0	0	0	0	0	0	0	0	-0.000615902	0	0	0	-0.00347389	-0.00642282	-0.00273292	-0.00162221	-0.00432667	0	0	0	0	0	0	0	0	0	0	-0.000118363	0	-0.00737123	0	0	0	0	0	0	0
109	-0.00518559	0	0	-0.00388162	0	-0.000479306	0	0	0	0	0	0	0	0	0	0	0	0	0	0	-0.00335034	0	-0.000874579	0	-0.00572591	-0.000898417	0	0	0	0	0	0	0	0	0	0	0	0	0	-0.0029577	0	-0.00300037	0	0	0	0	0	0	0
110	0	0	0	0	0	-0.00198841	0	0	0	0	0	-0.000327371	0	0	0	0	0	0	0	0	0	0	-0.00370358	0	-0.00203035	0	0	0	0	0	0	0	0	0	0	0	0	0	0	0	-0.00126074	-0.00519885	0	-0.000693343	0	0	0	0	0
111	0	0	0	0	0	-2.4e-05	0	0	0	0	0	0	0	0	0	0	0	0	0	0	0	0	0	-0.000487516	0	0	0	0	0	0	0	0	0	0	0	-0.00110498	0	0	0	0	0	0	0	0	0	0	0	0	0
112	0	0	0	0	0	-0.000708735	-0.0100659	0	-0.00750702	0	0	0	0	0	0	0	0	0	0	0	0	0	-0.00442134	0	-0.00242285	0	0	0	0	0	0	0	0	0	0	0	0	0	0	-0.00070449	0	-0.000281708	-0.00180026	-0.00164915	0	0	0	0	0
113	0	0	0	0	0	0	0	0	0	0	0	0	0	0	0	0	0	0	0	0	0	0	-0.00223604	0	0	0	0	0	0	0	0	0	0	0	0	0	0	0	0	-6.59e-05	0	0	0	0	0	0	0	0	0
114	-0.00250553	0	0	-0.00518752	0	-0.0047723	0	0	0	0	0	0	0	0	0	0	0	0	0	0	0	0	0	0	-0.00317462	0	0	0	0	0	0	0	0	0	0	0	0	0	0	0	0	0	0	0	0	0	0	0	0
115	0	0	0	0	0	0	0	0	0	0	0	0	0	0	0	0	0	0	0	0	0	0	0	0	-0.00303806	0	0	0	0	0	0	0	0	0	0	0	0	0	0	0	0	0	0	0	0	0	0	0	0
116	0	0	0	0	0	0	-0.00311649	0	-0.00722305	0	0	0	0	0	0	0	0	0	0	0	0	0	0	0	0	0	0	0	-0.00040758	0	0	0	0	0	0	0	0	0	0	0	0	0	0	0	0	0	0	0	0
117	0	0	0	0	0	0	-0.00272486	0	-0.00524822	0	0	0	0	0	0	0	0	0	0	0	0	0	0	0	0	0	0	0	-0.000731341	0	0	0	0	0	0	0	0	0	0	0	0	0	0	0	0	0	0	0	0
118	-0.00154747	0	-0.00332933	0	0	-0.00298515	0	0	0	-0.00303993	0	0	0	0	0	0	0	0	0	-0.00281643	-0.00317467	-0.00647406	-0.000183952	-0.00126358	-0.00500927	0	-0.00658823	0	0	0	0	0	0	-0.000198192	0	0	-0.0032093	-0.00200876	-0.00551726	0	0	0	0	-0.00261403	-0.00354197	0	0	0	0
119	-0.000353817	0	0	0	0	-0.00129617	-0.00151381	0	-0.00264763	0	0	0	0	0	0	0	0	0	0	0	0	0	0	0	-0.00319016	-0.00123082	0	0	0	0	0	0	0	0	0	0	0	0	0	0	0	0	0	0	0	0	0	0	0
120	-0.00320702	0	0	0	0	0	0	0	-0.0024324	0	0	0	0	0	0	0	0	0	0	0	0	0	0	0	0	0	0	0	0	0	0	0	0	0	0	0	0	0	0	0	0	0	0	0	0	0	0	0	0
121	0	0	0	0	0	0	0	0	0	0	0	0	0	0	0	0	0	0	0	0	0	0	0	0	-0.00146472	0	0	0	-0.00259146	0	0	0	0	0	0	0	0	0	0	0	0	0	0	0	0	0	0	0	0
122	0	0	0	0	0	0	0	0	0	0	0	0	0	0	0	0	0	0	0	0	0	0	0	0	0	0	0	0	0	0	0	0	0	0	0	0	0	0	0	0	0	0	0	0	0	0	0	0	0
123	0	0	0	0	0	0	0	0	0	0	0	0	0	0	0	0	0	0	0	0	0	0	0	0	0	0	0	0	0	0	0	0	0	0	0	0	0	0	0	0	0	0	0	0	0	0	0	0	0
124	0	0	0	0	0	0	0	0	0	0	0	0	0	0	0	0	0	0	0	0	0	0	0	0	0	0	0	0	0	0	0	0	0	0	0	0	0	0	0	0	0	0	0	0	0	0	0	0	0
125	0	0	0	0	0	0	0	0	0	0	0	0	0	0	0	0	0	0	0	0	0	0	0	0	0	0	0	0	0	0	0	0	0	0	0	0	0	0	0	0	0	0	0	0	0	0	0	0	0
126	0	0	0	0	0	0	-0.0125477	0	-0.00176216	0	0	0	0	0	0	0	0	0	0	0	0	0	0	0	0	0	0	0	0	0	0	0	0	0	0	0	0	0	0	0	0	0	0	0	0	0	0	0	0
127	0	0	0	0	0	0	-0.00391548	0	-0.00370821	0	0	0	0	0	0	0	0	0	0	0	0	0	0	-0.00145553	0	0	0	0	0	0	0	0	0	0	0	0	0	0	0	0	0	0	0	0	0	0	0	0	0
128	-0.0011547	0	0	0	0	0	0	0	0	0	0	0	0	0	0	0	0	0	0	0	0	0	0	0	-0.00198502	0	0	0	0	0	0	0	0	0	0	0	0	0	0	0	0	0	0	0	0	0	0	0	0
129	0	0	0	0	0	0	0	0	0	0	0	0	0	0	0	0	0	0	0	0	0	0	0	-0.000582371	0	0	0	0	0	0	0	0	0	0	0	0	0	0	0	0	0	0	0	0	0	0	0	0	0
130	0	0	0	0	0	0	0	0	0	0	0	0	0	0	0	0	0	0	0	0	0	0	0	0	0	0	0	0	0	0	0	0	0	0	0	0	0	0	0	-0.00466517	0	0	0	0	0	0	0	0	0
131	0	0	0	0	0	0	0	0	0	0	0	0	0	0	0	0	0	0	0	0	0	0	0	0	0	0	0	0	0	0	0	0	0	0	0	0	0	0	0	-0.00149877	0	0	0	0	0	0	0	0	0
132	0	0	0	0	0	0	0	0	0	0	0	0	0	0	0	0	0	0	0	0	0	0	0	0	0	0	0	0	0	0	0	0	0	0	0	0	0	0	0	-0.000932163	0	0	0	0	0	0	0	0	0
133	-0.00459101	0	0	-0.000636837	0	-0.00228996	-0.000634167	0	0	0	0	0	0	0	0	0	0	0	0	0	0	0	0	0	-0.0103135	0	0	0	0	0	0	0	0	0	0	0	0	0	0	0	0	0	0	0	0	0	0	0	0
134	0	0	0	0	0	0	0	0	0	0	0	0	0	0	0	0	0	0	0	0	0	0	0	0	0	0	0	0	0	0	0	0	0	0	0	0	0	0	0	0	0	0	0	0	0	0	0	0	0
135	0	0	0	0	0	0	0	0	-0.00133944	0	0	0	0	0	0	0	0	0	0	0	0	0	0	0	0	0	0	0	0	0	0	0	0	0	0	0	0	0	0	0	0	0	0	0	0	0	0	0	0
136	0	0	0	0	0	0	0	0	0	0	0	0	0	0	0	0	0	0	0	0	0	0	0	0	0	0	0	0	0	0	0	0	0	0	0	0	0	0	0	-0.00158217	0	0	0	0	0	0	0	0	0
137	0	0	0	0	0	0	0	0	0	0	0	0	0	0	0	0	0	0	0	0	0	0	0	0	0	0	0	0	0	-0.00320969	0	0	0	0	0	0	0	0	0	-0.00109483	0	0	0	0	0	0	0	0	0
138	0	0	0	0	0	0	0	0	0	0	0	0	0	0	0	0	0	0	0	0	0	0	0	0	0	0	0	0	0	0	0	0	0	0	0	0	0	0	0	-0.00433385	0	0	0	0	0	0	0	0	0
139	0	0	0	0	0	0	0	0	0	0	0	0	0	0	0	0	0	0	0	0	0	0	0	0	0	0	0	0	0	0	0	0	0	0	0	0	0	0	0	0	0	0	0	0	0	0	0	0	0
140	0	0	0	0	-0.002371	0	0	0	0	0	0	0	0	0	-0.000817925	0	-0.00099133	0	0	0	0	0	0	0	0	0	0	0	0	0	0	0	0	0	0	0	0	0	0	0	0	0	0	0	0	0	0	0	0
141	0	0	0	0	0	0	0	0	0	0	0	0	0	0	0	0	0	0	0	0	0	0	0	0	0	0	0	0	0	0	0	0	0	0	0	0	0	0	0	0	0	0	0	0	0	0	0	0	0
142	0	0	0	0	0	0	0	0	0	0	0	0	0	0	0	0	0	0	0	0	0	0	0	0	0	0	0	0	0	0	0	0	0	0	0	0	0	0	0	0	0	0	0	0	0	0	0	0	0
143	0	0	0	0	-0.00328529	0	0	0	0	0	0	0	0	0	0	0	0	0	0	0	0	0	0	0	0	0	0	0	0	0	0	0	0	0	0	0	0	0	0	0	0	0	0	0	0	0	0	0	0
144	0	0	0	0	0	0	0	0	0	0	0	0	0	0	0	0	0	0	0	0	0	0	0	0	0	0	0	0	0	0	0	0	0	0	0	0	0	0	0	0	0	0	0	0	0	0	0	0	0
145	0	0	0	0	0	0	-0.00940925	0	-0.0138847	0	0	0	0	0	0	0	0	0	0	0	0	0	0	0	0	0	0	-0.000174143	-0.000645763	0	0	0	0	0	0	0	0	0	0	0	0	0	0	0	0	0	0	0	0
146	0	0	0	0	0	0	-0.00115421	0	0	0	0	0	-0.00619418	-0.00398672	0	0	0	0	0	0	0	0	0	0	0	0	-0.0052321	-0.00414175	0	0	0	0	0	0	0	0	0	0	0	0	0	0	0	0	0	0	0	0	0
147	-0.00453011	0	0	-0.00223786	0	-0.00592127	0	0	0	0	0	0	0	0	0	0	0	0	0	0	0	0	-0.000535815	0	-0.00776954	-0.00518434	0	0	0	0	0	0	0	0	0	0	0	0	0	0	0	0	0	0	0	0	0	0	0
148	-0.0030893	0	0	0	0	0	-0.00265017	0	0	0	0	-0.00628597	-0.00140156	0	0	0	0	0	0	0	0	0	0	0	-0.000270299	-0.00032506	0	-0.00402995	-0.00430067	0	0	0	0	0	0	0	0	0	0	0	0	0	0	0	0	0	0	0	0
149	-0.00659162	0	0	-0.00361779	0	-0.00113276	0	0	0	0	0	-0.00453091	0	0	0	0	0	0	0	0	0	0	0	0	0	-0.000370613	-0.000968731	0	0	0	0	0	0	0	0	0	0	0	0	0	0	0	0	0	0	0	0	0	0
150	0	0	0	0	0	0	-0.00716187	0	-0.0042581	0	0	0	0	0	0	0	-0.00330304	0	0	0	0	0	0	0	0	0	-0.000664298	0	0	0	0	0	0	0	0	0	0	0	0	0	0	0	0	0	0	0	0	0	0
151	0	0	0	0	0	0	-0.00540868	0	-0.00711738	0	0	0	0	0	0	0	0	0	0	0	0	0	0	0	0	0	0	-0.00384568	-0.00957946	0	0	0	0	0	0	0	0	0	0	0	0	0	0	0	0	0	0	0	0
152	0	0	0	0	0	0	-0.00370687	0	0	0	0	0	0	0	0	0	0	0	0	0	0	0	0	0	0	0	0	-0.00128287	0	0	0	0	0	0	0	0	0	0	0	0	0	0	0	0	0	0	0	0	0
153	-0.000887765	0	0	0	0	-0.00328859	-0.0017275	0	0	0	0	0	-0.00484102	0	0	0	0	0	0	0	0	0	0	0	-0.00147819	0	0	0	0	-0.000509856	0	0	0	0	0	0	0	0	0	-0.00335449	0	0	0	0	0	0	0	0	0
154	-0.00160506	0	0	0	0	-0.000592755	-0.00139754	0	-0.00389969	0	0	0	-0.0023117	-0.00128122	0	0	0	0	0	0	-0.0053163	0	0	-0.00508242	-0.000791286	0	0	0	0	0	0	0	0	0	0	0	0	0	0	0	0	0	0	0	0	0	0	0	0
155	-0.00420213	0	0	-0.00377278	0	-0.00134816	0	0	0	0	0	0	0	0	0	0	0	0	0	0	0	0	0	0	-0.00639961	0	-0.00417554	-0.00369356	0	0	0	0	0	0	0	0	0	0	0	0	0	-0.00350171	0	0	0	0	0	0	0
156	-0.0090198	0	0	-1.86e-05	0	-0.00597812	0	0	0	0	0	0	0	0	0	0	0	0	0	0	-0.00490298	0	0	0	-0.0115111	-0.00106387	-0.00202543	0	-0.002188	-0.00199149	0	0	0	0	0	0	0	0	0	0	0	0	0	0	0	0	0	0	0
157	0	0	0	0	0	0	-0.000117283	0	0	0	0	0	-0.00712382	-0.00324468	0	0	0	0	0	0	-0.00134264	-0.000368546	0	0	0	0	0	0	-0.00149912	0	0	0	0	0	0	0	0	0	0	-0.00378461	0	0	0	0	0	0	0	0	0
158	0	-0.000374791	0	-0.000954252	0	0	0	0	0	0	0	0	0	0	0	0	0	0	0	0	0	0	0	0	0	0	0	0	0	0	0	0	0	0	0	0	0	0	0	0	0	0	0	0	0	0	0	0	0
159	0	0	0	0	0	0	0	0	0	0	0	0	0	0	0	0	0	0	0	0	0	0	0	0	0	0	0	0	0	0	0	0	0	0	0	0	0	0	0	0	0	0	0	0	0	0	0	0	0
160	0	0	0	0	0	0	0	0	0	0	0	0	0	0	0	0	0	0	0	0	0	0	0	0	0	0	0	0	0	0	0	0	0	0	0	0	0	0	0	0	0	0	0	0	0	0	0	0	0
161	0	0	0	-0.0012708	0	-0.000568683	0	0	0	0	0	0	0	0	0	0	0	0	0	0	-0.00347531	0	0	0	0	0	0	0	0	0	0	0	0	0	0	0	0	0	0	0	0	0	0	-0.00136391	0	0	0	0	0
162	0	0	0	0	0	0	-0.0111712	0	0	0	0	0	0	0	0	0	0	0	0	0	-0.00224437	0	0	0	0	0	0	0	-0.0042895	0	0	0	0	0	-0.00047368	0	0	0	0	0	0	0	0	0	0	0	0	0	0
163	0	0	-1.56e-05	0	0	0	0	0	0	0	0	0	0	0	0	0	0	0	0	0	0	0	0	0	0	0	0	0	0	0	0	0	0	0	0	0	0	0	0	-0.000425171	0	0	0	0	0	0	0	0	0
164	0	0	0	0	0	0	0	0	0	0	0	0	0	0	0	0	0	0	0	0	0	0	0	0	0	0	0	0	0	0	0	0	0	0	0	0	0	0	0	0	0	0	0	0	0	0	0	0	0
165	-0.0055322	0	0	0	0	-0.00156745	0	0	0	0	0	0	0	0	0	0	0	0	0	0	0	0	0	0	0	0	0	0	0	0	0	0	0	0	0	0	0	0	0	0	0	0	0	0	0	0	0	0	0
166	0	0	0	0	0	0	0	0	0	0	0	0	0	0	0	0	0	0	0	0	0	0	0	0	0	0	0	0	0	0	0	0	0	0	0	0	0	0	0	-0.00382015	0	0	0	0	0	0	0	0	0
167	-0.0069968	0	0	0	0	0	-0.00507	0	0	0	0	0	0	0	0	0	0	0	0	0	0	0	0	0	-0.00441924	-0.00168519	0	0	0	0	0	0	0	0	0	0	0	0	0	0	0	0	0	-0.0053804	0	0	0	0	0
168	-0.00226565	0	0	0	0	-0.00247101	0	0	0	0	0	-0.00775193	0	0	0	0	0	0	0	0	-0.0121785	-0.00014179	0	0	-0.00536465	-0.00877207	-0.00696272	-0.010605	-0.00833847	0	0	0	0	0	0	0	0	0	0	0	0	0	0	-0.000869739	0	0	0	0	0
169	0	-0.00125989	0	0	0	0	0	0	0	0	0	0	0	0	0	0	0	0	0	0	0	0	0	0	0	0	0	0	0	0	0	0	0	0	0	0	0	0	0	0	0	0	0	0	0	0	0	0	0
170	-0.00256203	0	0	0	0	0	-0.000308503	0	0	0	0	0	0	0	0	0	0	0	0	0	-0.000848154	0	0	0	0	0	0	0	0	0	0	0	0	0	0	0	0	0	0	0	0	-6.27e-05	0	-0.00407964	0	0	0	0	0
171	0	0	0	0	0	0	0	0	0	0	0	0	0	0	0	0	0	0	0	0	0	0	0	0	0	0	0	0	0	0	0	0	0	0	0	0	0	0	0	0	0	0	0	0	0	0	0	0	0
172	0	0	0	0	0	0	0	0	0	0	0	0	0	0	0	0	0	0	0	0	0	0	0	0	0	0	0	0	0	0	0	0	0	0	0	0	0	0	0	0	0	0	0	0	0	0	0	0	0
173	0	0	0	0	0	0	0	0	0	0	0	0	0	0	0	0	0	0	0	0	0	0	0	0	0	0	0	0	0	0	0	0	0	0	0	0	0	0	0	0	0	0	0	0	0	0	0	0	0
174	0	0	0	0	0	0	0	0	0	0	0	0	0	0	0	0	0	0	0	0	0	0	0	0	0	0	0	0	0	0	0	0	0	0	0	0	0	0	0	0	0	0	0	0	0	0	0	0	0
175	0	0	0	0	0	0	0	0	0	0	0	0	0	0	0	0	0	0	0	0	0	0	0	0	0	0	0	0	0	0	0	0	0	0	0	0	0	0	0	0	0	0	0	0	0	0	0	0	0
176	0	0	0	0	0	0	0	0	0	0	0	0	0	0	0	0	0	0	0	0	0	0	0	0	0	0	0	0	0	-0.000871201	0	0	0	0	0	0	0	0	0	0	0	0	0	0	0	0	0	0	0
177	0	0	0	0	0	0	0	0	0	0	0	0	0	0	0	0	0	0	0	0	0	0	0	0	0	0	0	0	0	0	0	0	0	0	0	0	0	0	0	0	0	0	0	0	0	0	0	0	0
178	0	0	0	0	0	0	0	0	0	0	0	0	0	0	0	0	0	0	0	0	0	0	0	0	0	0	0	0	0	0	0	0	0	0	0	0	0	0	0	0	0	0	0	0	0	0	0	0	0
179	0	0	0	0	-0.00157119	0	0	-0.00132489	0	0	0	0	0	0	-0.00054749	-0.00231023	-0.00205244	0	0	-0.00536998	0	0	0	0	0	0	0	0	0	0	0	0	0	0	0	0	0	0	0	0	0	0	0	0	0	0	0	0	0
180	0	0	0	0	0	0	-0.00741384	0	-0.00568856	0	0	0	0	-0.000149063	0	0	0	0	0	0	0	0	0	0	0	-0.000867272	0	0	0	0	0	0	0	0	0	0	0	0	0	-0.00102234	0	0	0	-0.00199515	0	0	0	0	0
181	0	0	0	0	0	0	0	0	0	0	0	0	0	0	0	0	0	0	0	0	0	0	0	0	0	0	0	0	0	0	0	0	0	0	0	0	0	0	0	0	0	0	0	0	0	0	0	0	0
182	0	0	0	0	0	0	-0.00405922	0	-0.000695598	0	0	-0.00580567	0	0	0	0	0	0	0	0	0	0	0	0	0	-0.00863949	0	0	0	0	0	0	0	0	0	0	0	0	0	-0.00673795	-0.00102487	0	0	-0.00367454	0	0	0	0	0
183	0	0	0	0	0	0	-0.00322759	0	0	0	0	0	0	0	0	0	0	0	0	0	0	0	0	0	0	0	0	0	0	0	0	0	0	0	0	0	0	0	0	0	0	0	0	0	0	0	0	0	0
184	0	0	0	0	0	0	0	0	0	0	0	0	0	0	0	0	0	0	0	0	0	0	0	0	0	0	0	0	0	0	0	0	0	0	0	0	0	0	0	0	0	0	0	0	0	0	0	0	0
185	0	0	0	0	0	-0.000821808	0	0	-0.00155904	0	0	0	0	0	0	0	0	0	0	0	0	0	0	0	0	0	0	0	0	0	0	0	0	0	0	0	0	0	0	0	0	0	0	0	0	0	0	0	0
186	0	0	0	0	0	0	0	0	-0.00241385	0	0	0	0	0	0	0	0	0	0	0	-0.0035401	0	0	-0.00170075	0	0	-0.00437281	0	0	0	0	0	0	0	0	0	0	0	0	0	0	0	0	0	0	0	0	0	0
187	0	0	0	0	0	0	0	0	0	0	0	0	0	0	0	0	0	0	0	0	0	0	0	0	0	0	0	0	0	0	0	0	0	0	-0.000265524	0	0	0	0	0	0	0	0	0	0	0	0	0	0
188	0	0	0	0	0	0	-0.0013619	0	0	0	0	0	0	0	0	0	0	0	0	0	0	0	0	0	0	-0.0031797	0	0	0	0	0	0	0	0	0	0	0	0	0	-0.000426841	0	0	0	0	0	-0.00143575	0	0	0
189	-0.00458676	0	0	0	0	-0.00273025	0	0	-0.00961175	0	0	-0.00281327	-0.00075945	-0.00579863	0	0	0	0	0	0	0	0	0	-0.00454463	0	0	0	0	0	0	0	0	0	0	0	0	0	0	0	0	0	0	0	-0.00443781	0	0	0	0	0
190	0	0	0	0	0	0	0	0	0	0	0	0	0	0	0	0	0	0	0	0	0	0	0	0	0	0	0	0	0	0	0	0	0	0	0	0	0	0	0	0	0	0	0	0	0	0	0	0	0
191	0	0	0	0	0	0	0	0	0	0	0	0	0	0	0	0	0	0	0	0	0	0	0	0	0	0	0	0	0	0	0	0	0	0	0	0	0	0	0	0	0	0	0	0	0	0	0	0	0
192	0	0	0	0	0	0	0	0	0	0	0	0	0	0	0	0	0	0	0	0	0	0	0	0	0	0	0	0	0	0	0	0	0	0	0	0	0	0	0	0	0	0	0	0	0	0	0	0	0
193	0	0	0	0	0	0	0	0	0	0	0	0	0	0	0	0	0	0	0	0	-0.000196384	0	0	0	0	0	-0.000608642	0	0	0	0	0	0	0	0	0	0	0	0	-0.000506641	0	0	0	0	0	0	0	0	0
194	0	0	0	0	0	0	0	0	0	0	0	0	0	0	0	0	0	0	0	0	0	0	0	0	0	0	0	0	0	0	0	0	0	0	0	0	0	0	0	0	0	0	0	0	0	0	0	0	0
195	0	0	0	0	0	0	0	0	0	0	0	0	0	0	0	0	0	0	0	-0.000223872	0	0	0	0	0	0	0	0	0	-0.000462061	0	0	0	0	0	-6.63e-05	0	0	-0.00104448	0	0	0	0	0	0	0	0	0	0
196	0	0	0	0	0	0	0	0	0	0	0	0	0	0	0	0	0	0	0	0	0	0	0	0	0	0	0	0	0	0	0	0	0	0	0	0	0	0	0	0	0	0	0	0	0	0	0	0	0
197	0	0	0	0	0	0	0	0	0	0	0	0	0	0	0	0	0	0	0	0	0	0	0	0	0	0	0	0	0	0	0	0	0	0	0	0	0	0	0	0	0	0	0	0	0	0	0	0	0
198	0	-0.00341015	0	0	0	0	0	0	0	0	0	0	0	0	0	0	0	0	0	0	0	0	0	0	0	0	-0.00120254	-0.003854	0	0	0	0	0	0	0	0	0	0	0	-0.000153775	-0.000651489	0	0	0	0	0	0	0	0
199	0	0	0	0	0	0	-0.00210442	0	-0.00391207	0	0	0	0	0	0	0	0	0	0	0	0	0	0	-0.00237212	0	0	0	0	0	-0.00170562	0	0	0	0	0	0	0	0	0	0	0	0	0	0	0	0	0	0	0
200	-0.00508469	0	0	0	0	0	-0.00220842	0	0	0	0	0	0	0	0	0	0	0	0	0	-0.000220669	0	0	0	0	-0.00074433	0	0	0	0	0	0	0	0	0	0	0	0	0	0	0	0	0	0	0	0	0	0	0
201	0	0	0	0	0	0	0	0	0	0	0	0	0	0	0	0	0	0	0	0	0	0	0	0	0	0	0	0	0	0	0	0	0	0	0	0	0	0	0	0	0	0	0	0	0	0	0	0	0
202	0	0	0	0	0	0	0	0	0	0	0	0	0	0	0	0	0	0	0	0	0	0	0	0	0	0	0	0	0	0	0	0	0	0	0	0	0	0	0	0	0	0	0	0	0	0	0	0	0
203	0	0	0	0	-0.00264171	0	0	0	0	0	0	0	0	0	-0.000298849	0	0	0	0	0	0	0	0	0	0	0	0	0	0	0	0	0	0	0	0	0	0	0	0	0	0	0	0	0	0	0	0	0	0
204	0	0	0	0	0	0	0	0	0	0	0	0	0	0	0	0	0	0	0	0	0	0	0	0	0	0	0	0	0	0	0	0	0	0	0	0	0	0	0	0	0	0	0	0	0	0	0	0	0
205	0	0	0	0	0	0	0	0	0	0	0	0	0	0	0	0	0	0	0	0	0	0	0	0	0	0	0	0	0	0	0	0	0	0	0	0	0	0	0	0	0	0	0	0	0	0	0	0	0
206	0	0	0	0	0	0	0	0	0	0	0	0	0	0	0	0	0	0	0	0	0	0	0	0	0	0	0	0	0	0	0	0	0	0	0	0	0	0	0	0	0	0	0	0	0	0	0	0	0
207	0	0	0	0	0	0	0	0	0	0	0	0	0	0	0	0	0	0	0	0	0	0	0	0	0	0	0	0	0	0	0	0	0	0	0	0	0	0	0	0	0	0	0	0	0	0	0	0	0
208	0	0	0	0	0	0	0	0	-0.000323078	0	0	0	0	0	0	0	0	0	0	0	0	0	0	0	0	0	0	0	0	0	0	0	0	0	0	0	0	0	0	0	0	0	0	0	0	0	0	0	0
209	0	0	0	0	-0.000316346	0	0	0	0	0	0	0	0	0	0	0	0	0	0	0	0	0	0	0	0	0	0	0	0	0	0	0	0	0	0	0	0	0	0	-0.0041096	0	0	0	0	0	0	0	0	0
210	0	0	0	0	-0.00456719	0	0	0	0	0	0	0	0	0	-0.00200513	0	0	0	0	0	0	0	0	0	0	0	0	0	0	0	0	0	0	0	0	0	0	0	0	-0.00207862	0	0	0	0	0	0	0	0	0
211	0	0	0	0	0	0	-0.00442402	0	0	0	0	-0.00489086	0	0	0	0	0	0	0	0	0	0	0	0	0	0	0	0	0	0	0	0	0	0	0	0	0	0	0	0	0	0	-0.00146579	0	0	0	0	0	0
212	0	0	0	0	0	0	0	0	0	0	0	0	0	0	0	0	0	0	0	0	0	0	0	0	0	0	0	0	0	0	0	0	0	0	0	0	0	0	0	0	0	0	0	0	0	0	0	0	0
213	0	0	0	0	0	0	0	0	-0.000787538	0	0	0	0	0	0	0	0	0	0	0	0	0	0	0	0	0	0	0	0	0	0	0	0	0	0	0	0	0	0	0	0	0	0	0	0	0	0	0	0
214	0	0	0	0	0	0	0	0	0	0	0	0	0	0	0	0	0	0	0	0	0	0	0	0	0	0	0	0	0	0	0	0	0	0	0	0	0	0	0	0	0	0	0	0	0	0	0	0	0
215	0	0	0	0	-0.000640378	0	0	0	0	0	0	0	0	0	0	0	0	0	0	0	0	0	0	0	0	0	0	0	0	0	0	0	0	0	0	0	0	0	0	-0.0016838	0	0	0	0	0	0	0	0	0
216	0	0	0	0	0	0	0	0	0	0	0	0	0	0	0	0	0	0	0	0	0	0	0	0	0	0	0	0	0	0	0	0	0	0	0	0	0	0	0	0	0	0	0	0	0	0	0	0	0
217	0	0	0	0	0	0	0	0	-0.00133165	0	0	0	0	0	0	0	0	0	0	0	0	0	0	0	0	0	0	0	0	0	0	0	0	0	0	0	0	0	0	0	0	0	0	0	0	0	0	0	0
218	0	0	0	0	0	0	0	0	0	0	0	0	0	0	0	0	0	0	0	0	0	0	0	0	0	0	0	0	0	0	0	0	0	0	0	0	0	0	0	0	0	0	0	0	0	0	0	0	0
219	-0.00199469	0	0	0	0	-0.00367316	-0.00719317	0	-0.000671271	0	0	0	0	0	0	0	0	0	0	0	0	0	-0.00225301	-4.82e-05	-0.0031697	-0.00694071	0	0	0	-0.00181635	-0.000733544	0	0	0	-0.000541648	0	0	0	0	-0.00382257	0	0	0	-0.00429183	0	0	0	0	0
220	0	0	0	0	0	0	-0.0110164	0	0	0	0	0	0	0	0	0	0	0	0	0	0	0	0	0	0	0	0	0	0	0	0	0	0	0	0	0	0	0	0	0	0	0	0	0	0	0	0	0	0
221	-0.0110937	0	0	0	0	0	0	0	0	0	0	0	0	0	0	0	0	0	0	0	-8.52e-05	-0.000817896	0	0	0	0	0	0	0	-0.00532693	0	0	0	0	0	0	0	0	0	-0.00458934	0	0	0	0	0	0	0	0	0
222	-0.00156611	0	0	0	0	0	-0.00253713	0	-0.000291785	0	0	0	0	0	0	0	0	0	0	0	-0.00678379	-0.00267722	0	-0.000695797	-0.00075527	0	-0.00289505	0	0	0	0	0	0	-0.000433263	-0.00147561	0	0	0	0	-0.00531707	0	0	0	0	0	0	0	0	0
223	0	0	0	0	0	-0.00331777	-0.00706434	0	-0.00521709	0	0	0	0	0	0	0	0	0	0	0	0	0	0	0	0	0	0	0	0	0	-0.000915102	-0.00258583	0	0	0	0	0	0	0	-0.00313255	0	0	0	0	0	0	0	0	0
224	0	0	0	0	0	0	0	0	0	0	0	0	0	0	0	0	0	0	0	0	0	0	0	0	0	0	0	0	0	0	0	0	0	0	0	0	0	0	0	0	0	0	0	0	0	0	0	0	0
225	0	0	0	0	0	0	-0.0164828	0	0	0	0	0	0	0	0	0	0	0	0	0	0	0	0	0	0	0	0	0	0	0	0	0	0	0	-0.00149909	0	0	0	0	0	0	0	0	0	0	0	0	0	0
226	0	0	0	0	0	0	0	0	0	0	0	0	0	0	0	0	0	0	0	0	0	0	0	0	0	0	0	0	0	0	0	0	0	0	0	0	0	0	0	0	0	0	0	0	0	0	0	0	0
227	0	0	0	0	0	0	0	0	0	0	0	0	0	0	0	0	0	0	0	0	0	0	0	0	0	0	0	0	0	0	0	0	0	0	0	0	0	0	0	0	0	0	0	0	0	0	0	0	0
228	-0.00200099	0	0	0	-0.00271507	0	0	-0.00209583	0	0	0	0	0	0	0	-0.00239398	0	0	0	0	-0.000321338	0	0	0	0	0	0	0	0	0	0	0	0	0	0	0	0	0	0	0	0	0	0	0	0	0	0	0	0
229	-0.00646687	0	0	0	0	0	0	0	0	0	0	0	0	0	0	0	0	0	0	0	-0.0026883	0	0	0	0	0	0	0	0	0	0	0	0	0	0	0	0	0	0	-0.00037048	0	0	0	0	0	0	0	0	0
230	-0.00807528	0	0	-0.000419381	0	-0.00128349	0	0	0	0	0	0	0	-0.00272756	0	0	0	0	0	0	0	0	0	-0.00279822	-0.00487311	-0.00370968	0	0	0	0	0	0	0	0	0	0	0	0	0	-0.00331099	0	0	0	-0.00630799	0	0	0	0	0
231	-0.00202839	0	0	0	0	0	0	0	0	0	0	0	0	0	0	0	0	0	0	0	-0.00436569	0	0	0	0	0	0	0	0	0	0	0	0	0	0	0	0	0	0	0	0	0	0	-0.00012262	0	0	0	0	0
232	0	0	0	0	0	0	0	0	0	0	0	0	0	0	0	0	-0.000475318	0	0	-0.00138595	-0.00543984	0	0	0	0	0	-0.00341719	0	0	0	0	0	0	0	0	0	0	0	0	0	0	0	0	0	0	0	0	0	0
233	0	0	0	0	0	0	0	0	0	0	0	0	0	0	0	0	0	0	0	0	0	0	0	0	0	0	0	0	0	0	0	0	0	0	0	0	0	0	0	0	0	0	0	0	0	0	0	0	0
234	0	0	0	0	0	-0.00163891	-0.00219135	0	-0.00148069	0	0	0	0	0	0	0	0	0	0	0	0	0	0	0	0	0	0	0	0	0	0	0	0	0	0	-0.00324265	0	0	0	0	0	0	0	0	0	0	0	0	0
235	0	0	0	0	0	0	0	0	0	0	0	0	0	0	0	0	0	0	0	0	0	0	0	0	0	0	0	0	0	0	0	0	0	0	0	0	0	0	0	0	0	0	0	0	0	0	0	0	0
236	-0.0014269	-0.0015331	0	0	0	-0.00178843	0	0	0	0	0	0	-0.000727195	0	0	0	0	0	0	0	-0.00275554	0	0	0	0	-0.0023452	-0.00321452	0	0	0	0	0	0	0	0	0	0	0	0	-0.00419739	0	-0.000647774	0	-0.00968732	0	0	0	0	0
237	-0.00506185	0	0	-0.00242286	0	-0.00361838	-0.00666467	0	0	0	0	0	0	0	0	0	0	0	0	0	-0.00384999	0	0	-0.000783354	0	0	-0.00346938	0	0	0	0	0	0	0	0	0	0	0	0	-0.00458012	0	0	0	-0.00106289	0	0	0	0	0
238	0	0	0	0	0	0	-0.00279065	0	0	0	0	0	0	0	0	0	0	0	0	0	0	0	0	0	0	0	0	0	0	0	0	0	0	0	0	0	0	0	0	-0.00142972	0	0	0	0	0	0	0	0	0
239	0	0	0	0	0	0	0	0	0	0	0	0	0	0	0	0	0	0	0	0	0	0	0	0	0	0	0	0	0	0	0	0	0	0	0	0	0	0	0	0	0	0	0	0	0	0	0	0	0
240	0	0	0	0	0	0	0	0	0	0	0	0	0	0	0	0	0	0	0	0	0	0	0	0	0	0	0	0	0	0	0	0	0	0	0	0	0	0	0	0	0	0	0	0	0	0	0	0	0
241	0	0	0	0	0	0	0	0	-0.00301175	0	0	0	0	0	0	0	0	0	0	0	0	0	0	0	0	-0.000722165	0	0	0	0	0	0	0	0	0	0	0	0	0	0	0	0	0	-0.000829928	0	0	0	0	0
242	-0.000611425	0	0	0	0	0	-0.000146797	0	0	0	0	0	0	0	0	0	0	0	0	0	0	0	0	0	0	0	0	0	0	0	0	0	0	0	0	0	0	0	0	0	0	0	0	0	0	0	0	0	0
243	0	0	0	0	0	0	0	0	0	0	0	0	0	0	0	0	0	0	0	0	0	0	0	0	0	0	0	0	0	0	0	0	0	0	0	0	0	0	0	0	0	0	0	0	0	0	0	0	0
244	0	0	0	0	0	0	0	0	0	0	0	0	0	0	0	0	0	0	0	0	0	0	0	0	0	0	0	0	0	0	0	0	0	0	-0.00101437	0	0	0	0	0	0	0	0	0	0	0	0	0	0
245	0	0	0	0	0	0	-0.0072377	0	0	0	0	0	0	0	0	0	0	0	0	0	0	0	0	-0.000375064	0	-0.000630708	0	0	0	0	0	0	0	0	0	0	0	0	0	-0.00166875	0	0	0	0	0	0	0	0	0
246	0	0	0	0	0	0	-0.0111957	0	0	0	0	0	0	0	0	0	0	0	0	0	0	0	0	0	0	0	0	0	0	0	0	0	0	0	0	0	0	0	0	0	0	0	0	0	0	0	0	0	0
247	0	0	0	0	0	0	0	0	-0.000796561	0	0	0	0	0	0	0	0	0	0	0	0	0	0	0	-0.00289507	-0.00261613	0	0	0	0	0	0	0	0	0	0	0	0	0	0	0	0	0	0	0	0	0	0	0
248	0	0	0	0	0	0	-0.00128604	0	0	0	0	0	0	0	0	0	0	0	0	0	0	0	0	0	0	0	0	0	0	0	0	0	0	0	0	0	0	0	0	0	0	0	0	-0.0016325	0	0	0	0	0
249	0	0	0	0	0	0	-0.00589773	0	0	0	0	0	0	0	0	0	0	0	0	0	0	0	0	-0.000288368	0	0	0	0	0	0	0	0	0	0	0	0	0	0	0	-1.78e-05	0	0	0	0	0	0	0	0	0
250	-0.00327341	0	0	-0.00110902	0	-0.0055646	-0.000966996	0	-0.00138311	0	0	0	0	0	0	0	0	0	0	0	0	0	0	-0.00317015	-0.00415623	-0.00123624	-0.00344821	-0.00628202	-0.00258606	0	0	0	0	0	0	0	0	0	0	0	0	0	0	0	0	0	0	0	0
251	0	0	0	0	0	0	0	0	-0.00118567	0	0	-0.00225091	-0.00102119	0	0	0	0	0	0	0	0	0	0	0	0	0	0	0	0	0	0	0	0	0	0	0	0	0	0	0	0	0	0	0	0	0	0	0	0
252	0	0	0	0	0	0	0	0	-0.00687059	0	0	-0.00306563	-0.000983547	0	0	0	0	0	0	0	0	0	0	0	0	0	0	0	0	0	0	0	0	0	0	0	0	0	0	0	0	0	0	0	0	0	0	0	0
253	0	-0.00244409	0	0	0	0	0	0	0	0	0	0	0	0	0	0	0	0	0	0	0	0	0	0	0	0	0	0	0	0	0	0	0	0	0	0	0	0	0	-0.00311476	-0.000312766	0	0	0	0	0	0	0	0
254	0	0	0	0	0	0	0	0	0	0	0	0	0	0	0	0	0	0	0	0	0	0	0	0	0	-0.00195322	0	0	0	-0.00192964	0	0	0	0	0	0	0	0	0	-0.00047164	0	0	0	-0.00299702	0	0	0	0	0
255	0	0	0	0	0	0	0	0	0	0	0	0	-0.00510225	0	0	0	0	0	0	0	0	0	0	0	0	0	0	0	0	-0.00206409	0	0	0	0	0	0	0	0	0	0	0	0	0	0	0	0	0	0	0
256	0	0	0	0	0	0	0	0	0	0	0	0	-0.00160633	0	0	0	0	0	0	0	0	0	0	0	0	0	0	0	0	0	0	0	0	0	0	0	0	0	0	-0.00131541	0	0	0	0	0	0	0	0	0
257	-0.00593076	0	0	0	-0.00418035	-0.00379852	0	-0.00393653	-0.00417229	0	0	-0.00225635	0	0	-0.00323685	-0.00152791	-0.00172677	0	0	0	-0.00141588	0	0	0	0	-0.0114945	0	0	0	0	0	0	0	0	-0.00153068	0	0	0	0	-0.00370808	0	-0.003057	-0.00233873	-0.00334186	0	0	0	0	0
258	0	-0.000807907	0	0	0	0	0	0	0	0	0	0	0	0	0	0	0	0	0	0	-0.000413088	0	0	0	0	0	0	0	0	0	0	0	0	0	0	0	0	0	0	-0.00275649	0	0	0	0	0	0	0	0	0
259	-0.00314759	0	0	0	0	0	0	0	-0.000699684	0	0	0	0	0	0	0	0	0	0	0	0	0	0	-0.00149928	0	0	0	0	0	0	0	0	0	0	0	0	0	0	0	-0.000257148	0	0	0	0	0	0	0	0	0
260	-0.00083724	0	0	0	0	-0.000308336	-0.0058922	0	-0.00339685	0	0	-0.00523037	0	-0.00135179	0	0	0	0	-0.000738118	0	-0.000268361	0	0	0	0	-0.00162665	0	0	0	0	0	0	0	0	0	0	0	0	0	0	0	-0.00128604	-0.00106923	-0.00458962	0	0	0	0	0
261	-0.00243412	0	0	0	0	-0.00252393	-0.00741664	0	0	0	0	-0.00280438	0	-0.00344016	0	0	0	0	-4.96e-05	0	-5.44e-05	0	0	-0.00105013	0	0	0	0	0	0	0	0	0	0	0	0	0	0	0	0	0	0	0	-0.00439388	0	0	0	0	0
262	0	0	0	0	0	0	-0.000280501	0	0	0	0	0	0	0	0	0	0	0	0	0	0	0	0	0	0	0	0	0	0	0	0	0	0	0	0	0	0	0	0	0	0	0	0	0	0	0	0	0	0
263	0	0	0	0	0	0	0	0	0	0	0	0	0	0	0	0	0	0	0	0	0	0	0	0	0	0	0	0	0	0	0	0	0	0	0	0	0	0	0	0	0	0	0	0	0	0	0	0	0
264	0	0	0	0	0	0	0	0	0	0	0	0	0	0	0	0	0	0	0	0	0	0	0	0	0	0	0	0	0	0	0	0	0	0	0	0	0	0	0	0	0	0	0	0	0	0	0	0	0
265	0	0	0	0	0	0	-0.00194764	0	0	0	0	0	0	0	0	0	0	0	0	0	0	0	0	0	0	0	0	0	0	0	0	0	0	0	0	0	0	0	0	0	0	0	0	0	0	0	0	0	0
266	-9.55e-05	-0.00141922	0	0	0	-0.000887783	-0.0128773	0	-0.00309632	0	0	0	0	0	0	0	0	0	0	0	0	0	0	-0.00153634	0	0	0	0	0	0	0	0	0	0	0	0	0	0	0	0	0	0	0	-0.00325273	0	0	0	0	-0.00366163
267	-0.00353205	0	0	0	0	-0.000248384	0	0	-0.00621802	0	0	0	0	0	0	0	0	0	0	0	0	0	0	0	0	0	0	0	0	0	0	0	0	0	0	0	0	0	0	-0.00582348	0	0	0	-0.000826866	0	0	0	0	0
268	0	0	0	0	0	0	0	0	0	0	0	0	0	0	0	0	0	0	0	0	0	0	0	0	0	0	0	0	0	-0.00105696	0	-0.000517303	0	0	0	-0.000793874	0	0	0	0	0	0	0	0	0	0	0	0	0
269	0	0	0	0	0	-0.00316913	0	0	0	0	0	0	0	0	0	0	0	0	0	0	0	0	0	0	0	0	0	0	0	0	-0.00075425	-0.0031673	0	0	0	-0.000764464	0	0	0	0	0	0	0	0	0	-0.000239965	0	0	0
270	0	0	0	0	0	0	0	0	-0.000309307	0	0	0	0	0	0	0	0	0	0	0	0	0	0	0	0	0	0	0	0	0	0	0	0	0	0	0	0	0	0	0	0	0	0	0	0	0	0	0	0
271	0	0	0	0	-0.00189086	0	0	0	0	0	0	0	0	0	0	0	0	0	0	0	0	0	0	0	0	0	0	0	0	0	0	0	0	0	0	0	0	0	0	-0.00249863	0	0	0	0	0	0	0	0	0
272	0	0	0	-0.00223772	0	-0.000458269	0	0	0	0	0	0	0	0	0	0	0	0	0	0	-0.00484305	0	0	0	-0.00171674	-0.00298834	-0.00290962	0	0	0	0	0	0	0	0	0	0	0	0	0	0	0	0	0	0	0	0	0	0
273	0	0	0	0	0	0	0	0	0	0	0	0	0	0	0	0	0	0	0	0	0	0	0	0	-0.0030619	0	0	0	0	0	0	0	0	0	0	0	0	0	0	0	0	0	0	0	0	0	0	0	0
274	0	0	0	0	0	0	-0.00228005	0	0	0	0	0	0	0	0	0	0	0	0	0	0	0	0	0	0	0	0	0	0	0	-9.07e-05	0	0	0	0	0	0	0	0	0	0	0	0	0	0	0	0	0	0
275	0	0	0	0	0	0	-0.00851392	0	-0.00197562	0	0	0	0	0	0	0	0	0	0	0	0	0	0	0	0	0	0	0	-0.000563757	0	0	0	0	0	0	0	0	0	0	0	0	0	0	-0.00126803	0	0	0	0	0
276	0	0	0	-0.00112482	0	-0.00937812	-0.00174925	0	0	0	0	0	0	0	0	0	0	0	0	0	0	-0.00115252	0	0	-0.00750139	0	0	0	0	0	0	0	0	0	-0.000617491	0	0	0	0	-0.00667026	0	-0.000526979	0	0	0	0	0	0	0
277	0	0	0	0	0	0	0	0	0	0	0	0	0	0	0	0	0	0	0	0	0	0	0	0	0	0	0	0	0	0	0	0	0	0	0	0	0	0	0	0	0	0	0	0	0	0	0	0	0
278	0	0	0	0	0	0	-0.00286256	0	0	0	0	0	0	0	0	0	0	0	0	0	0	0	0	0	0	0	0	0	0	0	0	0	0	0	0	0	0	0	0	0	0	0	0	0	0	0	0	0	0
279	0	0	0	0	0	0	-0.00358132	0	0	0	0	0	0	0	0	0	0	0	0	0	0	0	0	0	0	0	0	0	0	0	0	0	0	0	0	0	0	0	0	0	0	0	0	0	0	0	0	0	0
280	0	0	0	0	0	0	0	0	0	0	0	0	0	0	0	0	0	0	0	0	0	0	0	0	0	0	0	0	0	0	0	0	0	0	0	0	0	0	0	0	0	0	0	0	0	0	0	0	0
281	0	0	0	0	0	-0.000918075	-0.00226172	0	-0.00187845	0	0	0	0	0	0	0	0	0	0	0	0	0	0	-0.000315169	0	-0.00277801	0	0	-0.000839718	0	0	0	0	0	0	0	0	0	0	0	0	0	0	0	0	0	0	0	0
282	0	0	0	0	0	0	0	0	0	0	0	0	0	0	0	0	0	0	0	0	0	0	0	0	0	0	0	0	0	0	0	0	0	0	0	0	0	0	0	0	0	0	0	0	0	0	0	0	0
283	0	0	0	0	0	0	0	0	0	0	0	0	0	0	0	0	0	0	0	0	0	0	0	0	-0.000178618	0	0	0	0	0	0	0	0	0	0	0	0	0	0	0	0	0	0	0	0	0	0	0	0
284	0	0	0	0	0	0	0	0	0	0	0	0	0	0	0	0	0	0	0	0	0	0	0	0	0	0	0	0	0	0	0	0	0	0	0	0	0	0	0	0	0	0	0	0	0	0	0	0	0
285	0	0	0	0	0	0	0	0	0	0	0	0	0	0	0	0	0	0	0	0	0	0	0	0	0	0	0	0	0	0	0	0	0	0	0	0	0	0	0	0	0	0	0	0	0	0	0	0	0
286	0	0	0	0	0	0	0	0	0	0	0	0	0	0	0	0	0	0	0	0	0	0	0	0	0	0	0	0	0	0	0	0	0	0	0	0	0	0	0	0	0	0	0	0	0	0	0	0	0
287	0	0	0	0	0	0	0	0	0	0	0	0	0	0	0	0	0	0	0	0	0	0	0	0	0	0	0	0	0	0	0	0	0	0	0	0	0	0	0	0	0	0	0	0	0	0	0	0	0
288	0	0	0	0	0	0	0	0	0	0	0	0	0	0	0	0	0	0	0	0	0	0	0	0	0	0	0	0	0	0	0	0	0	0	0	0	0	0	0	0	0	0	0	0	0	0	0	0	0
289	0	0	0	0	0	0	-0.00136571	0	0	0	0	0	0	0	0	0	0	0	0	0	0	0	0	0	0	-0.00124962	0	0	0	0	0	0	0	0	0	0	0	0	0	0	0	0	0	0	0	0	0	0	0
290	0	0	0	0	0	0	-0.00269301	0	0	0	0	0	0	0	0	0	0	0	0	0	0	0	0	0	0	0	0	0	0	0	0	0	0	0	0	0	0	0	0	0	0	0	0	0	0	0	0	0	0
291	-0.0015427	0	0	0	0	-0.000682023	-0.000829189	0	0	0	0	0	0	0	0	0	0	0	0	0	0	0	0	0	-0.000860816	0	0	0	0	0	0	0	0	0	0	0	0	0	0	0	0	0	0	0	0	0	0	0	0
292	0	0	0	0	0	0	0	0	0	0	0	0	0	0	0	0	0	0	0	0	0	0	0	0	0	0	0	0	0	0	0	0	0	0	0	0	0	0	0	0	0	0	0	0	0	0	0	0	0
293	0	0	0	0	0	0	0	0	0	0	0	0	0	0	0	0	0	0	0	0	0	0	0	0	0	0	0	0	0	0	0	0	0	0	0	0	0	0	0	-0.000753514	0	0	0	0	0	0	0	0	0
294	0	0	0	0	0	0	0	0	-0.00521296	0	0	0	0	0	0	0	0	0	0	0	0	0	0	0	0	0	0	0	0	0	0	0	0	0	0	0	0	0	0	-0.00482174	-5.21e-05	0	0	0	0	0	0	0	0
295	0	0	0	0	0	0	0	0	0	0	0	0	0	0	0	0	0	0	0	0	0	0	0	0	0	0	0	0	0	0	0	0	0	0	0	0	0	0	0	0	0	0	0	0	0	0	0	0	0
296	0	0	0	0	0	0	0	0	0	0	0	0	0	0	0	0	0	0	0	0	0	0	0	0	0	0	0	0	0	0	0	0	0	0	0	0	0	0	0	0	0	0	0	0	0	0	0	0	0
297	0	0	0	0	0	0	0	0	0	0	0	0	0	0	0	0	0	0	0	0	0	0	0	0	0	0	0	0	0	0	0	0	0	0	0	0	0	0	0	0	0	0	0	0	0	0	0	0	0
298	0	0	0	0	0	0	0	0	0	0	0	0	0	0	0	0	0	0	0	0	0	0	0	0	0	0	0	0	0	0	0	0	0	0	0	0	0	0	0	0	0	0	0	0	0	0	0	0	0
299	0	0	0	0	0	0	0	0	0	0	0	0	0	0	0	0	0	0	0	0	0	0	0	0	0	0	0	0	0	0	0	0	0	0	0	0	0	0	0	0	0	0	0	0	0	0	0	0	0
300	0	0	0	0	0	0	0	0	0	0	0	0	0	0	0	0	0	0	0	0	0	0	0	0	0	0	0	0	0	0	0	0	0	0	0	0	0	0	0	0	0	0	0	0	0	0	0	0	0
301	0	0	0	0	0	0	0	0	0	0	0	0	0	0	0	0	0	0	0	0	0	0	0	0	0	0	0	0	0	0	0	0	0	0	0	0	0	0	0	0	0	0	0	0	0	0	0	0	0
302	0	0	0	0	0	0	0	0	0	0	0	0	0	0	0	0	0	0	0	0	0	0	0	0	0	0	0	0	0	0	0	0	0	0	0	0	0	0	0	0	0	0	0	0	0	0	0	0	0
303	0	0	0	0	0	0	0	0	0	0	0	0	0	0	0	0	0	0	0	0	0	0	0	0	0	0	0	0	0	0	0	0	0	0	0	0	0	0	0	0	0	0	0	0	0	0	0	0	0
304	0	0	0	0	0	0	0	0	0	0	0	0	0	0	0	0	0	0	0	0	0	0	0	0	0	0	0	0	0	0	0	0	0	0	0	0	0	0	0	0	0	0	0	0	0	0	0	0	0
305	0	0	0	0	0	0	0	0	0	0	0	0	0	0	0	0	0	0	0	0	0	0	0	0	0	0	0	0	0	0	0	0	0	0	0	0	0	0	0	0	0	0	0	0	0	0	0	0	0
306	0	0	0	0	0	0	0	0	0	0	0	0	0	0	0	0	0	0	0	0	0	0	0	0	0	0	0	0	0	0	0	0	0	0	0	0	0	0	0	0	0	0	0	0	0	0	0	0	0
307	0	0	0	0	0	0	0	0	0	0	0	0	0	0	0	0	0	0	0	0	0	0	0	0	0	0	0	0	0	0	0	0	0	0	0	0	0	0	0	0	0	0	0	0	0	0	0	0	0
308	0	0	0	0	0	0	0	0	0	0	0	0	0	0	0	0	0	0	0	0	0	0	0	0	0	0	0	0	0	0	0	0	0	0	0	0	0	0	0	0	0	0	0	0	0	0	0	0	0
309	0	0	0	0	0	0	0	0	0	0	0	0	0	0	0	0	0	0	0	0	0	0	0	0	0	0	0	0	0	0	0	0	0	0	0	0	0	0	0	0	0	0	0	0	0	0	0	0	0
310	0	0	0	0	0	0	0	0	0	0	0	0	0	0	0	0	0	0	0	0	0	0	0	0	0	0	0	0	0	0	0	0	0	0	0	0	0	0	0	0	0	0	0	0	0	0	0	0	0
311	-0.000101933	0	0	0	0	0	0	0	0	0	0	0	0	0	0	0	0	0	0	0	0	0	0	0	0	0	0	0	0	0	0	0	0	0	0	0	0	0	0	0	0	0	0	0	0	0	0	0	0
312	0	0	0	0	0	0	0	0	0	0	0	0	0	0	0	0	0	0	0	0	0	0	0	0	0	0	0	0	0	0	0	0	0	0	0	0	0	0	0	0	0	0	0	0	0	0	0	0	0
313	0	0	0	0	0	0	0	0	0	0	0	0	0	0	0	0	0	0	0	0	0	0	0	0	0	0	0	0	0	0	0	0	0	0	0	0	0	0	0	-0.000393511	0	0	0	0	0	0	0	0	0
314	0	0	0	0	0	0	0	0	0	0	0	0	0	0	0	0	0	0	0	0	0	0	0	0	0	0	0	0	0	0	0	0	0	0	0	0	0	0	0	0	0	0	0	0	0	0	0	0	0
315	0	0	0	0	0	0	-0.0013287	0	0	0	0	0	0	0	0	0	-0.000820781	0	0	0	0	0	0	0	0	0	0	0	0	0	0	0	0	0	0	0	0	0	0	0	0	0	0	0	0	0	0	0	0
316	-0.00106534	0	0	-0.00126659	0	0	0	0	-0.000751194	0	0	0	-5.47e-06	-0.00229439	0	0	0	0	0	0	-0.00286231	0	0	0	0	0	-0.00109818	0	0	0	0	0	0	0	0	0	0	0	0	0	0	0	0	0	0	0	0	0	0
317	-0.0111953	0	0	-0.00276892	0	-0.0101571	0	0	0	0	0	0	0	0	0	0	0	0	0	0	0	0	-0.000358741	-0.000247117	-0.00302902	0	0	0	0	0	0	0	0	0	0	0	0	0	0	0	0	0	0	-0.00680271	0	0	0	0	0
318	0	0	0	0	0	-0.00164689	-0.00128271	0	-0.000302049	0	0	0	0	0	0	0	0	0	0	0	0	0	0	0	-0.00171993	-0.00540087	0	0	0	0	0	0	0	0	0	0	0	0	0	0	0	0	0	-0.00102527	0	0	0	0	0
319	-0.00537207	0	0	0	0	-0.000290702	-0.00553787	0	0	0	0	-0.00682102	0	0	0	0	0	0	0	0	0	0	0	0	-0.00130099	-0.00176594	0	-0.00725414	-0.00970868	0	0	0	0	0	0	0	0	0	0	0	0	0	0	0	0	0	0	0	0
320	-0.0016497	0	0	0	0	-0.00253312	0	0	0	0	0	0	0	0	0	0	0	0	0	0	0	0	0	0	-0.00188467	0	0	0	0	0	0	0	0	0	0	0	0	0	0	0	0	0	0	0	0	0	0	0	0
321	0	0	0	0	0	0	-0.00101213	0	0	0	0	0	-0.00195899	-0.00320051	0	0	0	0	0	0	0	0	0	0	0	0	0	-0.00189954	-0.000889641	0	0	0	0	0	0	0	0	0	0	0	0	0	0	0	0	0	0	0	0
322	0	0	0	0	0	0	-0.00379045	0	0	0	0	0	0	0	0	0	0	0	0	0	0	0	0	0	0	0	0	0	0	0	0	0	0	0	0	0	0	0	0	0	0	0	0	0	0	0	0	0	0
323	0	0	0	0	0	0	-0.000444768	0	0	0	0	0	0	0	0	0	0	0	0	0	0	0	0	0	0	0	0	0	0	0	0	0	0	0	0	0	0	0	0	0	0	0	0	0	0	0	0	0	0
324	0	0	0	0	0	0	-0.00611499	0	-0.00229903	0	0	0	0	0	0	0	0	0	0	0	0	0	0	0	0	0	0	0	0	0	0	0	0	0	0	0	0	0	0	0	0	0	0	0	0	0	0	0	0
325	-0.00190545	0	0	0	0	0	-0.000415458	0	-0.00454762	0	0	0	-0.00353564	-0.00434576	0	0	0	0	0	0	0	0	0	0	0	0	0	0	0	0	0	0	0	0	0	0	0	0	0	0	0	0	0	0	0	0	0	0	0
326	-0.0036057	0	0	-0.00129425	0	0	-0.00793536	0	-0.000733532	0	0	0	0	0	0	0	0	0	0	0	0	0	0	0	0	0	0	0	0	0	0	0	0	0	0	0	0	0	0	0	0	0	-0.00190814	0	0	0	0	0	0
327	0	0	0	0	0	0	0	0	0	0	0	0	0	0	0	0	0	0	0	0	0	0	0	0	0	0	0	0	0	0	0	0	0	0	0	0	0	0	0	0	0	0	0	0	0	0	0	0	0
328	0	-0.00217897	0	-0.00120859	-0.00261333	-0.00660118	-0.000550158	-0.00360039	0	0	0	0	-0.00531262	-0.00404501	-0.00150701	0	-9.51e-05	0	0	0	-0.00986073	-0.00265421	0	-0.001668	-0.0124064	-0.00529079	-0.0042819	0	0	-0.00620212	0	0	0	0	-0.00257904	0	0	0	0	-0.00865244	-4.48e-05	0	0	-0.00188845	0	0	0	0	0
329	0	0	0	0	0	0	0	0	0	0	0	0	0	0	0	0	0	0	0	0	0	0	0	0	0	0	0	0	0	0	0	0	0	0	0	0	0	0	0	0	0	0	0	0	0	0	0	0	0
330	0	0	0	0	0	0	0	0	0	0	0	0	0	0	0	0	0	0	0	0	0	0	0	0	0	0	0	0	0	0	0	0	0	0	0	0	0	0	0	0	0	0	0	0	0	0	0	0	0
331	0	0	0	0	0	0	0	0	0	0	0	0	0	0	0	0	0	0	0	0	0	0	0	0	0	0	0	0	0	0	0	0	0	0	0	0	0	0	0	0	0	0	0	0	0	0	0	0	0
332	0	0	0	0	0	0	0	0	0	0	0	0	-0.000313579	0	0	0	0	0	0	0	0	0	0	0	0	0	0	0	0	0	0	0	0	0	0	0	0	0	0	0	0	0	0	0	0	0	0	0	0
333	-0.00263817	0	0	0	0	-0.00131598	0	0	0	0	0	0	0	0	0	0	0	0	0	0	-0.000352082	0	-0.000923931	-0.00147786	-0.00760922	0	0	0	0	0	0	0	0	0	0	0	0	0	0	0	0	0	0	0	0	0	0	0	0
[truncated: 284 more columns]
