# Supplementary material for: Functional connectome fingerprinting accuracy in youths and adults is similar when examined on the same day and 1.5‐years apart
Source: Hum Brain Mapp. 2020 Jul 11;41(15):4187–99. doi: 10.1002/hbm.25118 (PMC7502841; doi:10.1002/hbm.25118)
Supplement: Supplementary file 4 — Table S15 See text file, Standardized residuals when testing over‐representation of all between‐network connections. [file HBM-41-4187-s004.rtf]

## Sheet: Sheet1
STable 15. Standardized residuals from chi-square test of over-representation of with-network connections. Residuals >3 are considered predicitve.
	Finn	Elastic Net	SVM
FrontoParietal	18.379	9.87593	22.9624
Default	13.5733	6.61979	14.7878
DorsalAttn	9.06573	4.37264	10.0125
VentralAttn	2.31546	6.02212	9.1696
Salience	-0.981085	-0.87086	-1.36489
CinguloParietal	-1.22684	-1.08901	-1.70679
SMmouth	-1.96635	-0.538521	-2.73558
RetrosplenialTemporal	-1.96635	-1.74543	-2.73558
CinguloOperc	-3.11186	-1.85842	-0.234211
Visual	-5.26735	-4.34329	-7.61629
Auditory	-6.03784	-2.88888	-6.15969
SMhand	-8.99603	-3.96824	-12.2113
None	-10.993	-6.83037	-16.3092
