# Supplementary material for: Functional connectome fingerprinting accuracy in youths and adults is similar when examined on the same day and 1.5‐years apart
Source: Hum Brain Mapp. 2020 Jul 11;41(15):4187–99. doi: 10.1002/hbm.25118 (PMC7502841; doi:10.1002/hbm.25118)
Supplement: Supplementary file 5 — Table S16 See text file, Standardized residuals when testing over‐representation of all network connections. [file HBM-41-4187-s005.rtf]

## Sheet: Sheet1
STable 16. Standardized residuals from chi-square test of over-representation of all connections combined (between and within). Standardized residuals >3 are considered predicitve.
	Finn	Elastic Net	SVM
FrontoParietal_Default	31.9014	35.5851	35.5851
FrontoParietal_DorsalAttn	24.2534	27.2739	27.2739
VentralAttn_CinguloOperc	22.5404	24.8572	24.8572
VentralAttn_FrontoParietal	19.9453	22.4313	22.4313
FrontoParietal	19.68	26.4864	26.4864
FrontoParietal_CinguloOperc	15.8297	15.5073	15.5073
Default	14.5881	18.2406	18.2406
VentralAttn_DorsalAttn	14.5404	15.9182	15.9182
DorsalAttn_Default	12.7175	14.3503	14.3503
VentralAttn_Default	12.0509	16.4046	16.4046
Default_CinguloOperc	11.3423	7.31621	7.31621
DorsalAttn	10.12	12.9354	12.9354
FrontoParietal_CinguloParietal	7.48825	8.86103	8.86103
Salience_FrontoParietal	6.60307	7.33508	7.33508
DorsalAttn_CinguloOperc	4.69397	9.09812	9.09812
RetrosplenialTemporal_CinguloParietal	4.32051	3.78268	3.78268
DorsalAttn_CinguloParietal	3.58765	4.14972	4.14972
VentralAttn	3.05043	11.5692	11.5692
Salience_Default	2.04307	4.00417	4.00417
Salience_CinguloParietal	1.0116	-0.549292	-0.549292
CinguloParietal_CinguloOperc	0.939206	1.57835	1.57835
Default_CinguloParietal	0.847061	3.722	3.722
RetrosplenialTemporal_FrontoParietal	0.761699	0.223166	0.223166
Visual_DorsalAttn	0.130176	1.86224	1.86224
VentralAttn_Salience	-0.30713	-0.652428	-0.652428
Visual_RetrosplenialTemporal	-0.453902	-1.27479	-1.27479
None_FrontoParietal	-0.54158	-1.60729	-1.60729
RetrosplenialTemporal_DorsalAttn	-0.55033	-0.344022	-0.344022
Salience	-0.922445	-1.21208	-1.21208
CinguloParietal	-1.15314	-1.51522	-1.51522
Salience_RetrosplenialTemporal	-1.30471	-1.71437	-1.71437
SMmouth_Salience	-1.30471	-1.71437	-1.71437
Salience_DorsalAttn	-1.39907	-0.243005	-0.243005
SMmouth_CinguloParietal	-1.4588	-1.91685	-1.91685
SMhand_CinguloParietal	-1.52392	-2.08814	-2.08814
VentralAttn_Auditory	-1.53631	0.552853	0.552853
Salience_None	-1.83193	-2.84458	-2.84458
RetrosplenialTemporal	-1.84562	-2.42512	-2.42512
SMmouth	-1.84562	-2.42512	-2.42512
SMmouth_RetrosplenialTemporal	-1.84562	-2.42512	-2.42512
RetrosplenialTemporal_Default	-1.91138	-1.51186	-1.51186
CinguloOperc	-1.9409	2.69063	2.69063
Salience_CinguloOperc	-2.19735	-3.55221	-3.55221
Salience_Auditory	-2.261	-2.97093	-2.97093
None_Default	-2.35582	-2.42076	-2.42076
VentralAttn_CinguloParietal	-2.47504	-2.57948	-2.57948
CinguloParietal_Auditory	-2.52837	-3.32226	-3.32226
Visual_CinguloParietal	-2.56983	-1.39454	-1.39454
VentralAttn_SMmouth	-2.79525	-3.84998	-3.84998
SMhand_Salience	-2.84634	-3.74006	-3.74006
Visual_Salience	-2.88364	-3.78907	-3.78907
VentralAttn_RetrosplenialTemporal	-3.13247	-2.78576	-2.78576
Visual_FrontoParietal	-3.19742	-4.35597	-4.35597
RetrosplenialTemporal_Auditory	-3.20006	-3.6839	-3.6839
SMmouth_Auditory	-3.20006	-3.6839	-3.6839
SMmouth_FrontoParietal	-3.20006	-4.20484	-4.20484
RetrosplenialTemporal_CinguloOperc	-3.3676	-4.02033	-4.02033
SMmouth_None	-3.53985	-4.77471	-4.77471
None_CinguloParietal	-3.54156	-3.94701	-3.94701
SMmouth_CinguloOperc	-3.6236	-4.42428	-4.42428
SMmouth_DorsalAttn	-3.69705	-4.85788	-4.85788
SMhand_RetrosplenialTemporal	-3.76774	-5.29584	-5.29584
SMhand_DorsalAttn	-4.02044	-2.63463	-2.63463
SMmouth_SMhand	-4.03036	-4.25989	-4.25989
Visual_SMmouth	-4.08331	-4.95636	-4.95636
Visual	-4.12554	-5.04196	-5.04196
VentralAttn_None	-4.14503	-4.96405	-4.96405
SMmouth_Default	-4.18725	-5.50201	-5.50201
Default_Auditory	-4.20937	-5.29655	-5.29655
FrontoParietal_Auditory	-4.22172	-5.19403	-5.19403
RetrosplenialTemporal_None	-4.24868	-5.89318	-5.89318
Visual_Default	-4.36632	-5.97615	-5.97615
VentralAttn_SMhand	-4.37625	-6.44372	-6.44372
Visual_VentralAttn	-4.65263	-4.05076	-4.05076
CinguloOperc_Auditory	-4.67513	-4.89027	-4.89027
SMhand_FrontoParietal	-4.73018	-6.33348	-6.33348
Visual_Auditory	-5.0028	-6.37382	-6.37382
SMhand_CinguloOperc	-5.06997	-5.31651	-5.31651
DorsalAttn_Auditory	-5.10371	-5.44004	-5.44004
Auditory	-5.56021	-4.89231	-4.89231
None_Auditory	-5.75771	-8.10513	-8.10513
SMhand_Auditory	-5.94925	-6.69416	-6.69416
None_DorsalAttn	-5.95386	-6.62868	-6.62868
None_CinguloOperc	-6.83822	-9.71385	-9.71385
Visual_CinguloOperc	-6.88283	-9.16499	-9.16499
Visual_SMhand	-7.1846	-6.97499	-6.97499
SMhand	-7.89434	-9.92431	-9.92431
Visual_None	-8.29036	-10.2651	-10.2651
SMhand_Default	-8.63358	-11.0973	-11.0973
None	-9.25693	-12.9428	-12.9428
SMhand_None	-9.56113	-12.3033	-12.3033
